# Supplementary material for: Effectiveness of blended learning in pharmacy education: An experimental study using clinical research modules
Source: PLoS One. 2021 Sep 1;16(9):e0256814. doi: 10.1371/journal.pone.0256814 (PMC8409684; doi:10.1371/journal.pone.0256814)
Supplement: S1 File — (XLSX) [file pone.0256814.s006.xlsx]

## Sheet: Sheet1
College	learningstrategy	age	gender	pre	post	casestudy	post-pre	total	Intrin	EXTRINSIC	TASK	CONTROL	SELF EFFFI	ANXIETY	REHERSA	ELABORA	ORGANIZ	CRITICAL	METACO	TIME	EFFORT	PEER	HELP
9	bl	22	f	36	43	30	7	73	7	7	7	7	7	7	7	7	7	7	6	4.75	4	7	5.5
9	bl	22	f	30	46	30	16	76	7	7	7	7	7	7	7	7	7	7	6	4.75	4	7	5.5
9	bl	22	f	25	50	34	25	84	6.25	6	6	5.25	5.13	2.2	5.5	5.5	5.75	5.8	5.08	4.25	5.5	5.67	5.25
9	bl	22	m	32	38	14	6	52	6.25	6	6	5.25	5.13	2.2	5.5	5.5	5.75	5.8	5.08	4.25	5.5	5.67	5.25
9	bl	22	m	24	49	34	25	83	6.25	6	6	5.25	5.13	2.2	5.5	5.5	5.75	5.8	5.08	4.25	5.5	5.67	5.25
9	bl	22	f	42	49	34	7	83	5.5	5.5	5.67	6	5.63	5.6	6.25	5.67	6	5.2	5.17	4.25	4.25	5.33	4.75
9	bl	23	f	25	43	32	18	75	5	5.5	5.67	5.75	5.63	5.4	5	5.33	5	5.2	4.67	4.25	4	5.33	4.5
9	bl	22	f	20	50	34	30	84	6	6	5.67	5.5	6	6	6	5.83	6	6	5.42	4.63	4.5	6	5
9	bl	23	f	36	50	34	14	84	6.5	6.25	6.5	7	5.63	4.2	4.5	5.33	4.75	5.2	4.83	4.88	4.5	4.33	3.75
9	bl	23	f	27	50	24	23	74	4.25	4.5	4.5	4.75	4.13	4.2	4.75	4.5	4.5	4.6	4.5	4.38	3.5	4.67	4.75
9	bl	23	f	23	49	32	26	81	6	6	5.83	5.75	5.88	5.4	5.5	5.5	5.5	5.8	5.25	4.25	4	5.67	4.5
9	bl	23	f	33	50	34	17	84	6	6.25	6	6.75	5.5	5	6	5.33	5.25	5	5.5	4.88	4.25	5	4
9	bl	23	f	43	50	34	7	84	7	7	7	6.75	7	7	7	6.67	6.75	6.2	5.75	4.38	3.75	7	5.75
9	bl	24	f	36	50	28	14	78	5	4.75	5.5	5	5.25	4.4	5	5	4.75	5	4.67	4.63	4.75	5	4
9	bl	22	f	18	50	34	32	84	6	3.75	6	6.25	5.88	4	4	5.5	5.25	4.8	4.42	4.75	4.5	3.67	4.5
9	bl	23	f	7	50	34	43	84	7	7	7	7	7	6.2	7	7	7	7	6.67	5.63	6.25	7	5.25
9	bl	24	f	9	10	12	1	22	5.25	6.25	6	5.25	5.5	4	4.75	5.83	5.25	5.2	4.75	4.5	4.25	5.33	4.25
9	bl	22	f	31	50	34	19	84	5.5	4.5	6.33	6	5.38	4.6	5.75	6	5.75	6	5	4.63	3.5	4.67	5
9	bl	22	f	28	35	26	7	61	5.25	5.5	5.33	5	5.13	5	5	5	5	5	4.75	4.25	3.75	5	4.25
9	bl	23	f	9	17	6	8	23	5.5	5	5	5.5	5.38	5.2	5.25	5	5	5	4.83	4.13	3.75	5.67	4.5
9	bl	23	f	26	50	28	24	78	3.75	5	4.33	4.75	5.13	2.8	5.25	5.17	5	5.4	5.08	4.38	4.25	4	4.25
9	bl	22	f	39	50	34	11	84	4.25	3	3.67	5	3.75	3.8	5.25	5.5	4.25	4	4.67	4.25	3	4.67	4.5
9	bl	23	m	17	50	26	33	76	3.5	4	4.5	4.5	4.5	4.2	4.75	5.33	5.25	4.4	4.67	3.63	4.5	5.33	5
9	bl	23	f	33	50	22	17	72	5.75	6	5.5	6.5	6	6	6.25	5.33	5.25	6	4.75	4	3.75	4.67	4.75
10	bl	23	f	34	43	24	9	67	5.5	5.5	5.5	6	6	6	5.5	6.17	6	6	5.17	4.88	4.25	5.67	4.75
10	bl	23	f	36	48	30	12	78	5.5	4.75	5	5.25	5.13	5.4	5.5	5.33	5.5	5.2	4.58	4.13	4	5	4.25
10	bl	23	f	21	50	32	29	82	5.75	2.25	5.83	7	5.88	4.8	5.75	6	5.5	6.2	4.83	4.25	4.5	6	4.5
10	bl	22	f	24	37	24	13	61	5.25	5.75	5.67	4.5	5.25	2	5.75	5.5	5.75	5	5	5.5	4.5	4	3.5
10	bl	22	f	14	25	14	11	39	6.25	6.25	6.83	6.25	6.88	6.6	6.25	6.33	6.75	6.4	5.75	5	4	6.33	5.25
10	bl	22	f	23	45	30	22	75	4	1.25	3.5	3.75	5.13	1.2	3	2.83	3.75	3.8	3.67	3.75	4.5	3.33	1.25
10	bl	22	f	33	36	28	3	64	4.75	5.75	4.83	5.5	5.25	4.6	5.25	5	5.5	4.8	4.67	4.63	3.75	5.33	5
10	bl	22	f	33	44	20	11	64	6	5.5	6	6	6	4.2	5	5.5	5.5	5.6	5.58	4.38	3.75	5	4.5
10	bl	22	f	34	36	6	2	42	6	5.5	7	6.75	6.13	5.8	5.25	5.67	5.5	5.4	5.25	4.88	5.5	5.33	4
10	bl	22	f	25	42	34	17	76	6.5	6	6.17	6	5.38	4.6	5.5	6.5	6	6	5.5	4.38	3.75	6	4.75
10	bl	22	f	39	42	16	3	58	6.25	4.75	6.17	4.75	5	3.8	4.5	4.5	4.25	4.4	4.67	3.88	5	4.33	2.25
10	bl	22	f	24	45	30	21	75	6	5.75	6.67	6.25	5.88	1.4	5.25	5.83	5.75	5.4	5.75	4.5	5	5.33	4.5
10	bl	22	m	32	38	18	6	56	5.75	5	6.33	4.25	6.13	3.2	5.25	5.5	5.25	5.4	5.75	5.13	5	4.67	4.25
10	bl	22	m	39	50	18	11	68	7	6.5	6.67	6.5	6.88	6	6.5	6	6.5	6.4	5.33	4.88	4.5	6.67	5.75
10	bl	22	f	25	46	30	21	76	6.25	4.5	6.17	6.75	5.38	4.2	5	6	6	5.6	6	5.38	5.75	5.33	5.25
10	bl	22	f	22	34	20	12	54	6.75	4.75	6.83	7	6.88	2	5.75	7	6.75	7	6.75	6	5.5	4.67	3.25
10	bl	23	f	14	36	20	22	56	3.75	1.25	3.17	4.5	2.5	1.8	4.5	4.5	3.5	3.8	4.25	4.13	4	4	5
10	bl	23	f	25	41	34	16	75	5	2.75	4	4.25	3.38	3.6	4	4.17	4.25	4.2	4.08	3.63	4.5	5	3.5
10	bl	23	f	25	38	16	13	54	5.75	6	5.5	5.5	5.5	6	4.75	5.67	6.25	4.2	4.67	4.75	4	5	5
10	bl	23	f	24	33	24	9	57	4.75	4	5	4.5	4.25	5	5.5	5.33	5.75	5.8	4.75	4.5	3.5	5	5
10	bl	22	f	24	45	30	21	75	5.25	6.75	6.33	6	5.75	5	5	4.83	5.5	5.2	5.08	5.13	5.75	5.67	3.75
10	bl	22	f	25	47	24	22	71	5.75	5.75	6	6.25	5.75	6.4	5.25	5.5	5.5	4.8	4.67	4.38	3.5	5.33	4.5
10	bl	22	f	21	28	28	7	56	6	6	5.67	6	5.88	5.6	6	6.17	5.75	6	5.58	4.63	3.75	6	4.5
10	bl	22	f	23	47	30	24	77	7	7	7	7	7	7	5	5.5	5.75	5	4.67	4.5	4.25	5	5
10	bl	22	f	17	22	24	5	46	5.25	5.75	4.33	4.5	5.38	5.6	5.25	5.33	5.5	4.4	4.33	4.25	3.75	4.67	4.75
11	bl	22	f	30	31	14	1	45	4.75	3	4.33	5	4.5	4.6	2.5	4.5	3	3.2	4.58	3.38	3.75	4.33	4.75
11	bl	23	f	13	36	20	23	56	4.75	3	4.33	5	4.5	4.6	2.5	4.5	3	3.2	4.58	3.38	3.75	4.33	4.75
11	bl	23	f	16	35	22	19	57	5.25	4.5	4.83	5.5	5.25	4.4	5.75	5.67	5.25	4.4	5.17	4.13	3	4	3.75
11	bl	23	f	11	18	16	7	34	5.25	5	4.83	4.5	5.13	4.6	4.75	5	4.75	4.8	4.67	4	4.5	4.67	4.75
11	bl	23	f	7	38	10	31	48	6.25	4.5	6.83	5	6.63	1	3.25	4.83	4.25	4	5.42	5.75	5.25	6	5.25
11	bl	23	m	24	32	30	8	62	4.75	4.75	4.33	4.75	4.5	4.4	4	4.67	4	4	4.5	4	3.75	4	4.25
11	bl	22	f	22	26	22	4	48	6	5	4.33	6.75	5.88	5	5.5	5.33	6	6.8	5.42	4	5.5	5	5.75
11	bl	22	f	19	36	30	17	66	5.75	5.5	6	5.5	5.5	4.4	5.25	5.67	5.25	5.4	5.5	4.75	4.5	5	4.5
11	bl	22	f	16	19	14	3	33	6.5	3.5	6.33	5.75	5.13	3	5.25	4.67	4.25	4.6	5.5	4.38	4.25	2	2.75
11	bl	22	f	19	21	14	2	35	5.25	5.25	5	5	4.88	5	5	4.83	5	5.2	4.92	4.25	3.75	5.33	4.75
11	bl	22	f	16	24	10	8	34	3.75	4	4	3.75	4	4	4	3.83	4	4	4.08	4	4	4	4
11	bl	23	f	5	34	0	29	34	4.25	4	4.17	4.25	4.25	4.2	4.75	4.67	4.5	4.8	4.25	4.25	4.25	3.67	4.25
11	bl	23	f	18	19	14	1	33	4	3.75	4	4	3.88	4	4.75	4.67	4	4.6	4.42	4.13	4	4.33	4.25
11	bl	23	f	17	19	16	2	35	4.75	4	4.83	5	4.75	5	3.25	4	3	4.6	3.17	4	3.25	3	4.25
11	bl	23	f	32	40	20	8	60	4.5	4.75	4	5.25	4.25	3.8	3.75	3.83	4	4	3.92	3.88	3.5	3.33	4.25
11	bl	23	f	6	8	8	2	16	6	6	6.17	5	5.75	3.2	5.5	6	6	6.2	5.67	4.75	4	6	5.25
11	bl	23	f	22	29	12	7	41	6.75	6.25	7	6.25	7	4	6.5	6.83	7	6.8	6	4.75	4.75	4.67	2.75
11	bl	23	f	33	34	26	1	60	3.25	3.75	3.5	4	3.25	3.4	4.25	3.5	4.25	3.2	3.42	4.25	3.75	3.67	3.75
11	bl	23	f	22	36	16	14	52	3.25	3.75	3.5	4	3.25	3.4	4.25	3.5	4.25	3.2	3.42	4.25	3.75	3.67	3.75
12	bl	22	f	10	13	20	3	33	4.5	4.75	4.5	5.25	5	4.4	5	5.17	5	4.8	4.83	4.13	3.75	5	4.25
12	bl	22	f	16	23	14	7	37	6	5.75	6	6	6	5.2	6	5.5	5.75	5.4	5.5	4.88	5	6	4.5
12	bl	22	f	11	15	10	4	25	5	4.75	5	4.5	4.63	4.8	5	4.83	5	4.6	4.58	4.38	3.75	4.67	4.25
12	bl	22	f	39	46	26	7	72	5	4.75	5	4.5	4.63	4.8	5	4.83	5	4.6	4.58	4.38	3.75	4.67	4.25
12	bl	22	f	20	44	24	24	68	4.25	4	4	4.5	4.25	4.4	4.25	4.17	4	4.4	3.92	4.25	4	3.67	4.5
12	bl	23	f	27	48	32	21	80	3.75	3.75	2.33	3.75	3.13	3.4	3	2.67	2.75	3	3.5	3.5	4	3	3.75
12	bl	22	f	17	48	34	31	82	5.5	5.75	5.83	5.75	5.88	5.4	5.25	5.33	5	5.4	5	4.63	4	5	4.75
12	bl	22	f	26	45	26	19	71	5.75	5.75	6	5.75	6	6	6.25	6	6	6	5.75	4.5	4	5.67	5
12	bl	23	f	27	46	32	19	78	5.75	5.5	5.5	5.75	6	5.6	6	6	6.25	6.8	5.33	4.75	3.75	6.67	4.5
12	bl	23	f	31	40	28	9	68	6	5.5	5.67	5.5	5.5	4.2	4.75	5	5	5.2	5.33	5	5.75	4.33	4.25
12	bl	23	f	16	45	34	29	79	5.25	4.75	3.83	4	3.75	4.6	4	4.5	4	4.2	3.67	4.88	3.25	3	4
12	bl	23	f	24	50	34	26	84	3	5.5	4.33	5	5.38	5.2	0	0	0	0	1.33	3	4	1.67	2
12	bl	23	f	12	46	32	34	78	6.25	6.75	6.5	6.5	6.75	6.6	6.75	6.67	6.75	7	6.08	4.75	4	7	5
12	bl	23	f	17	46	34	29	80	6	4.75	6	6.5	5.88	6	6	5.67	5.75	6.2	5.25	4.5	3.75	5.33	5
12	bl	23	f	16	46	32	30	78	5.25	4.5	4.83	5	5.25	4.8	5.5	5.5	5	5.4	4.5	3.88	4	4.67	4.75
12	bl	23	m	36	48	32	12	80	5.25	5.25	5.33	3.75	4.88	2.6	5.25	4.67	4.5	4.4	4.5	3.75	5.5	5.67	4.25
12	bl	23	f	22	42	24	20	66	4.25	4.5	4	4.25	4.13	4.2	5.5	5	4.75	5.2	5	4.5	3.75	4.67	4
12	bl	23	f	31	49	32	18	81	6	6	6	5.75	5.75	5.8	5.5	5.5	5.75	5.4	5.08	4.5	4	5.33	4.75
12	bl	22	f	26	45	34	19	79	6	5.5	5.83	6	5.75	5.6	5.5	5.33	5.25	5.4	5	4.75	4	5.67	5
12	bl	22	f	19	48	30	29	78	5	5	4.67	5	5.13	5	5	5	5	5.2	4.58	5	4	4.67	4.75
12	bl	22	f	18	37	26	19	63	4.25	4.75	4.33	4.5	4.13	4.2	5.25	5	4.75	4.8	4.75	4.25	4.25	5.33	4.75
12	bl	22	m	27	48	34	21	82	5.25	5.75	5.5	5.5	5.63	5.6	5.75	4.33	5.25	5.4	5	4.5	4	6	3.5
12	bl	22	f	14	49	32	35	81	6.25	7	7	5.75	6.75	3.2	4	5.83	5.75	4.8	4.67	4.25	6.25	2	1
12	bl	23	m	25	45	30	20	75	4.5	5	5	4	4.75	4.4	5.75	5.67	5	4.8	4.67	4.5	3.5	5	4.75
5	web	23	f	29	37	24	8	61	4	4.25	4.33	4.75	4.13	4	4	4.33	4	4.4	4.25	3.88	4.5	4	4
5	web	23	f	28	38	22	10	60	5.25	4	5.5	5.25	5	3	4	4.17	3.5	3.4	3.92	3.75	4.5	3.67	3.75
5	web	23	f	32	39	16	7	55	5.5	5.5	5.67	4.25	5.25	4.6	5.25	5.67	4.75	5.2	4.75	4.5	4	4.33	4.75
5	web	23	f	16	23	10	7	33	5.75	6.25	7	5	5.5	3.2	4.75	4.33	5.5	3.8	4.83	5.13	4	5.33	3.75
5	web	23	m	13	23	16	10	39	5	5.5	4	5	4.88	5.6	5	5	4.25	4.4	4.08	3.75	4	4.33	6
5	web	23	f	34	45	30	11	75	4	3	3.83	4	3.63	4.6	4.75	4.67	4.5	4.6	4.25	4	4.75	4.67	4
5	web	23	m	9	29	34	20	63	6.25	5	6	5.75	5.5	5.6	6	6	5	5.4	4.67	4.5	4.5	5	5.25
5	web	23	f	41	50	30	9	80	4.25	4.75	3.67	4	4.25	3.6	4	3.67	4	3.6	3.83	3.63	4.25	4	4.25
5	web	23	f	22	40	32	18	72	5	4.75	4.67	4.5	4.38	4.8	3.75	4.67	5.5	4.4	4.58	4.5	4.5	5.67	3.5
5	web	23	f	29	49	32	20	81	4.5	4.25	5	5	5.25	4.6	4.5	5.17	4.75	4.4	4.33	4.13	4.25	5.67	4.5
5	web	23	f	33	43	34	10	77	4.25	3.5	4.33	4.25	5	3.6	4.5	5	3.75	4.6	4.08	3.75	2.75	5	4.25
5	web	23	f	20	38	32	18	70	4.25	4.75	4.67	5	4.63	4.8	4.75	4.5	5.25	4.6	4.33	4.38	3.75	3.33	3.75
5	web	23	m	21	23	8	2	31	4.25	5.5	4.67	4.75	4.88	4.6	3	3.83	4	3.8	3.42	4.63	3.5	3.67	3.25
5	web	23	f	18	16	24	-2	40	4	4.25	4.33	4.75	3.75	3.8	4.25	3.67	3.75	4.6	4.08	4	3.75	3.67	4
5	web	23	f	21	34	30	13	64	3.25	3.25	3.33	3.5	3.25	3.4	3	2.83	3	3.4	3.58	3.88	3.75	2.33	3.5
5	web	22	f	13	29	20	16	49	2.25	4.5	4.67	3.75	3	3.2	3.5	4	6.25	2	4.67	3	3.75	3	4.25
5	web	22	f	18	21	10	3	31	3.75	4.5	4.33	4.5	4.38	4.8	4.75	4.17	4.75	4.2	4.17	4.13	4.5	4.33	4.25
5	web	22	f	5	9	22	4	31	3.75	4.5	4.33	4.5	4.38	4.8	4.75	4.17	4.75	4.2	4.17	4.13	4.5	4.33	4.25
5	web	22	f	32	32	30	0	62	5.25	4.5	4.33	5	4.38	4.6	5	4.33	4.5	4.4	4.58	3.75	3.75	5	4
5	web	22	f	5	0	0	-5	0	3.75	4.25	4.33	4	4.25	4.2	4.5	4.17	3.75	4.8	4.42	4.38	3.75	3.67	4.25
5	web	23	f	1	12	0	11	12	3.75	4	3.5	3.75	5	4.4	3.25	3.5	1.75	4.4	3.67	3.38	4.75	4.33	3.75
5	web	23	f	26	33	20	7	53	4	4.75	4.17	4.5	4.13	4.4	4	4.17	4.5	4.2	4.17	4.38	3.75	4	4.5
5	web	23	f	5	0	0	-5	0	4	4.75	4.17	4.5	4.13	4.4	4	4.17	4.5	4.2	4.17	4.38	3.75	4	4.5
5	web	23	m	41	45	34	4	79	4	4.25	4	4	4	4	4	4.17	4	4	4.08	4	4	4	4.25
5	web	23	f	26	21	22	-5	43	4.75	2.5	4.17	4.75	3.88	5.4	3.25	4.17	2.75	4	3.5	4.38	4.25	4.33	2.25
5	web	23	m	25	34	28	9	62	4.75	2.5	4.17	4.75	3.88	5.4	3.25	4.17	2.75	4	3.5	4.38	4.25	4.33	2.25
5	web	23	f	21	26	20	5	46	4	4	4	4.75	4.25	4.4	4	3.83	4	4	3.83	4.25	4	4.33	4.5
5	web	23	f	13	15	16	2	31	3.75	4.75	4.83	4.5	3.88	4.2	4.75	3.5	4.75	4.2	4.42	4.38	3.5	4	4.75
5	web	23	f	16	27	34	11	61	3.75	4.75	4.83	4.5	3.88	4.2	4.75	3.5	4.75	4.2	4.42	4.38	3.5	4	4.75
5	web	23	m	29	35	24	6	59	4	4	3.83	3.5	4	4	4	4	4	4	4	4	4	4	4
5	web	23	m	41	34	26	-7	60	4	4	4	4	3.88	4	4	4	4	4	4	4	4	4	4
6	web	23	f	26	43	20	17	63	4	4	4	4	4	4	4	4	4	4	4	4	4	4	4
6	web	23	m	44	49	34	5	83	6	5	6	4.75	5.38	3.6	5	5	5.25	5.6	5.5	4	4.5	4.67	4.5
6	web	23	f	45	49	32	4	81	7	6.5	6.67	6.5	6.88	6	6.5	6	6.5	6.4	5.33	4.88	4.5	6.67	5.75
6	web	22	f	47	50	34	3	84	4.75	4.25	4.33	4.5	4.5	4.4	4.75	4.5	4.25	5	4.33	4	3.75	4.33	4.25
6	web	22	f	13	4	6	-9	10	6	5.75	5	5.25	5.88	6	6.5	6.17	5.5	5.6	5.08	4.63	4	5.67	4.5
6	web	22	f	29	47	34	18	81	7	6.25	7	5.5	7	3.4	5.75	5	6	6	4.92	5.13	3.5	3.67	4
6	web	22	f	32	42	24	10	66	6.25	6.75	6.83	6.5	6.13	5.6	4.75	5.67	6	6	4.92	4.63	3.75	5.67	4.5
6	web	22	f	12	22	20	10	42	5.75	5.75	5.17	3.25	5.63	4.6	6.25	5	5	6.4	5.17	4.25	4	6.33	4.5
6	web	22	f	15	1	20	-14	21	4.75	4	3.5	3.75	4.5	3.6	4.25	4.83	2.25	4.2	4.08	3.5	2.25	4.33	4.5
6	web	22	f	15	16	14	1	30	5.75	2.25	5.83	7	5.88	4.8	5.75	6	5.5	6.2	4.83	4.25	4.5	6	4.5
7	web	22	m	10	17	20	7	37	6.5	6	6.5	6.25	5.75	6.2	7	6	6.5	6.8	5.33	4.25	5	6.33	4.5
7	web	22	f	17	30	18	13	48	5	5.25	5.17	5	4.13	4.4	4.5	4.5	4.25	4.6	4.5	4.25	4	4.67	4.25
7	web	22	f	25	42	30	17	72	6.75	5.5	7	6.5	6.13	3.4	6.5	6.33	4	6.8	5.58	4.88	3.5	4.67	4.25
7	web	22	f	16	25	14	9	39	7	6.75	7	6.75	6.38	6.2	7	7	7	7	6	4.75	4	7	5.5
7	web	22	f	29	44	26	15	70	4.75	3	3.5	3.75	3.38	5.2	4.5	3.83	4	4.4	4.42	3.5	4	3	4.5
7	web	22	m	38	33	34	-5	67	5.25	4.75	5	6	5	3.6	3.25	4.5	3.75	4	4.17	4.75	5	2.67	3.25
7	web	23	f	26	36	0	10	36	5.75	5.75	5.5	5.75	5.5	5.8	5.25	5.5	5.25	4.8	4.83	4.38	3.75	5	4.75
7	web	23	f	10	19	18	9	37	5.75	5.75	5.5	5.75	5.5	5.8	5.25	5.5	5.25	4.8	4.83	4.38	3.75	5	4.75
7	web	23	m	26	45	20	19	65	4.5	4.5	4.67	3.75	5	5.4	4.5	5	5.25	5	4.67	4	4.5	4.33	5
7	web	23	f	30	47	32	17	79	4.5	4.5	4.17	4.5	4.38	4.6	3.25	4.83	3.5	3.4	3.83	3.75	4	3.67	3.5
7	web	22	m	35	50	34	15	84	4.75	4.75	4.83	4.75	4.75	4.8	4.25	4.33	4	4.6	4.33	4.13	4.25	4.67	4
7	web	22	f	9	8	6	-1	14	7	6.25	6.83	6.25	7	2.8	3	4.33	4.5	4.2	3.83	4.63	4.5	2	3.5
8	web	22	f	23	17	8	-6	25	5.75	6	4.5	5.5	5	5.2	3.5	3.83	3.5	3	3.25	4.13	4.75	3	4
8	web	22	f	22	40	22	18	62	5.25	4.75	5.33	4.25	4.88	2.6	3.5	3.67	2.5	3.2	4.42	4	3.25	1	2.75
8	web	22	f	10	11	24	1	35	6.5	6.25	6.17	6	5.63	4.4	4.5	5.5	5.5	5.6	5.08	4.88	3.75	6.33	5.5
8	web	22	f	32	37	24	5	61	5.25	2.75	5.83	5.5	4.63	2.6	6	5.17	5	5	5	5	4.75	6	5.5
8	web	23	m	31	42	18	11	60	7	7	7	4.5	6.88	3.6	6.25	6.67	6.75	7	5.75	5.25	4.75	7	5.25
8	web	23	f	22	32	18	10	50	6.5	4.75	6.17	4	5.5	3	3.25	4.5	3.75	4.8	4.75	4.38	4.25	2.33	1.5
8	web	23	f	39	37	18	-2	55	6.5	3.75	6.67	6	5.38	1.8	6	6.5	5.75	5.8	5.5	5.63	5.25	4.67	5
8	web	23	f	34	48	24	14	72	4.25	4	4.17	4.5	3.88	4.2	4	4	4	4	4	4.13	4	4	4
8	web	23	m	15	14	8	-1	22	5.5	5.5	5.33	5.25	5.25	5.8	5.25	5.67	3.75	5.4	4.17	3.88	3.5	4.33	3.75
1	cl	23	m	18	34	34	16	68	6	5	6.67	6.5	6.38	5	5.5	6.17	6.5	6	5.33	5.5	5.5	6.33	4.75
1	cl	23	f	20	39	16	19	55	6.25	4.75	5.67	6.25	5.25	4.2	5.25	5.83	5.75	5.4	5.25	4.25	2.75	5.67	4.5
1	cl	23	f	21	41	20	20	61	6.75	3.5	6.83	6	4.38	3.2	5.75	5.33	6.5	5.2	4.83	5.63	6.25	4.67	4.25
1	cl	22	f	22	41	20	19	61	6.75	4	5.17	5.75	5	2	3.75	5	4.75	5.2	5.08	4.5	4.75	3	4
1	cl	22	f	26	39	24	13	63	4.75	5.75	6.17	6.25	5.75	4.6	5.25	5	6	3.2	5.17	4.38	2.25	6.33	5.5
1	cl	22	f	6	34	8	28	42	5	5	6	4.75	3.75	6.4	4.25	5.83	3.75	5.8	6	3.25	2.5	5	4.5
1	cl	22	f	26	35	16	9	51	4.5	4	4.67	3.75	3.5	4	5.75	5.33	5.25	6	5.33	4.63	5.25	5.33	4.75
1	cl	22	f	25	37	20	12	57	7	5.25	4.83	6.75	4.88	4.6	4.5	3.5	5.5	3.6	5.75	5.75	2.5	5	5.5
1	cl	22	f	20	30	34	10	64	6	2.25	6.5	5.25	5.5	1.8	5.5	6.17	7	3.6	5.67	4.88	5	3.33	5.5
1	cl	22	f	19	35	20	16	55	4.25	5	4.17	4.25	5.25	5.2	4.75	4.67	4.5	4	4	3.88	4	4	4.75
1	cl	22	f	26	16	16	-10	32	5	4.25	5.5	6.25	3.88	3	6.25	4.83	5.5	4.8	5.5	4.88	3.75	5.33	4.25
1	cl	22	f	18	26	34	8	60	4.5	5	4.17	6	4.38	5	5.5	4.33	4.75	4.8	4.33	4.13	3.75	5.33	5
1	cl	22	f	20	28	24	8	52	5.25	6	6.83	4.25	6.5	4	6.75	6.5	5.75	5.4	5.08	5.38	3.25	6.67	3
1	cl	22	f	19	23	24	4	47	5.75	6	5.67	5.5	5.5	5.4	5	5.83	5.5	5	5.42	4.63	3.5	4.67	4.5
1	cl	24	f	17	21	34	4	55	6.5	5.75	6.5	6	5.5	4.8	4.75	5.5	5.75	4.8	5.67	4.5	5	5	4.5
1	cl	22	f	14	29	20	15	49	4.75	4.75	4.67	4.75	4.63	4.2	4.5	4	4.5	3.6	4.25	3.63	4.25	4.67	4.75
1	cl	23	m	20	29	34	9	63	3.5	4.25	4.83	4.75	4	2.8	2.75	4	2.5	4.2	4.08	3.75	4.5	3.67	4
1	cl	23	f	20	32	24	12	56	4.25	2	4.83	5	3.5	2.2	4.5	5	4.75	5.2	5	3.88	3	2.67	5.5
1	cl	23	m	17	20	24	3	44	4	4.25	6.17	5.5	4.25	4.2	4.5	3.5	3	2.8	3	4.13	2.25	2.33	4.25
2	cl	23	f	21	43	24	22	67	5.5	4.5	4.33	3.25	4.75	4.8	5.25	5.83	5.5	5.8	5.5	3.75	2.5	3	4.75
2	cl	22	f	31	38	20	7	58	6.25	5	6.33	6.25	5.25	3	6	5.83	4.5	5.4	5.17	3.88	3.5	5.67	5.75
2	cl	22	f	31	40	24	9	64	5.5	2.75	6.5	6	5	5.2	5	3.67	5	4.8	4.58	4.5	4.5	6.33	3.25
2	cl	22	m	29	32	24	3	56	6	5	5.67	4.75	5	6.2	5	5	4.75	5.4	4.67	4.5	4.5	5	4.5
2	cl	22	m	22	17	20	-5	37	4.75	5.25	5.17	5	3.38	6.2	3.5	4	4	4.4	3.17	3.25	3.25	3.33	1.5
2	cl	22	m	27	32	16	5	48	1.5	1.5	1.67	3.25	3.25	2.6	4.5	3.5	4.5	4.8	4.5	4.5	5.25	6	6
2	cl	22	f	30	44	24	14	68	4	4	6	5.5	4.25	2.2	4.75	4	3.25	4.2	3.33	4.63	4.75	5.33	4.5
2	cl	23	f	24	30	24	6	54	5.75	6	5.33	6.25	5.63	4.2	5.75	5.17	5.5	4.4	5.08	4.75	5.25	5	5
2	cl	23	f	30	44	24	14	68	5.25	1.75	3.33	4.5	4	2.8	4.25	4.5	4.5	4	4.25	3.13	3.75	2.33	5.25
2	cl	23	f	27	42	24	15	66	5.5	5.25	6.33	4.5	4.25	3.2	3.75	3.5	4.75	5.4	4.5	4.25	3.25	4.67	4
2	cl	23	f	27	41	24	14	65	5.25	1.5	5.33	5.75	3.5	3	5.25	4.5	3.25	3.4	4.25	4.38	3.5	3.67	3.75
2	cl	23	f	26	28	34	2	62	5.5	4.75	5	5.75	5.38	3.6	4.5	5	5.5	5.4	5.25	4.88	5	4.67	5.5
2	cl	23	f	25	38	24	13	62	6.5	5.5	5.67	6.75	4.38	5.4	5.75	5.67	4.5	4.6	4.75	4.13	5	4.67	4.5
2	cl	23	f	25	38	24	13	62	6.75	6.25	7	6.25	6.13	4.4	3.75	6.17	4.25	3.6	4.67	4.25	5.25	3	5
2	cl	23	m	25	34	20	9	54	6.25	4.75	6.67	6.25	5.38	3.2	5.25	6	5.75	6	5.25	4.63	4.25	6.33	5.5
2	cl	22	m	25	33	24	8	57	4	2	4	2.75	3.75	1.6	5.25	4.33	5.25	4.2	4.33	4.63	4.5	4	4
2	cl	22	f	24	38	24	14	62	6.5	6.75	6.5	6.5	5.88	4	4.75	6.5	4.75	6	5.92	4	4	5	5.5
2	cl	22	f	24	40	24	16	64	4.75	5.5	4.5	4.25	4.63	3.6	4.25	1.17	2.5	2.6	3.83	3.38	2.25	4.67	3.5
2	cl	22	f	24	34	34	10	68	5.75	6.75	6	5	5.88	5	6.5	5.83	6	5.4	5.67	5	4.25	5.33	5
2	cl	22	f	23	41	24	18	65	5.25	4.25	5.67	4.5	5.25	6.6	2.25	2.83	2.75	4.2	3.42	3.25	4	4	4.25
2	cl	22	f	23	40	24	17	64	6.75	2.75	6	5.75	3.25	4.2	4.75	6	6	3.6	5.17	3.5	4	2.33	3.5
2	cl	22	f	23	32	24	9	56	6	3	5.67	6	5.5	3	5.75	3.5	5	3.8	3.67	4	3.5	5.67	5
2	cl	22	f	23	26	34	3	60	5.75	4	6.17	7	5.38	2.6	5.75	5.5	6	5.4	5.5	5	3.75	4.67	6.5
2	cl	22	f	23	38	24	15	62	6.25	5	5.83	6	5.38	3	5.75	6.5	5.75	5.4	5.58	4.63	6	7	4.75
2	cl	22	f	23	38	24	15	62	4	2.75	4.33	5	4	4	4.25	4.67	5	4.4	4.42	3.13	3.25	5.33	5.5
2	cl	22	f	23	35	24	12	59	6	5.5	5.17	5.5	4.75	4	4.25	4.67	6.5	5.4	5.25	4.75	4.5	4.67	6
2	cl	24	f	22	21	20	-1	41	6	4	5.83	6.5	5.25	4.8	5.75	6.5	6.25	5.4	5.17	4.75	2.75	6	6.5
2	cl	22	f	21	29	20	8	49	5	4.5	5.67	5.75	4.75	4.6	5.25	5.67	5	5.2	4.92	5.5	4.25	4.67	4.75
2	cl	23	f	21	37	20	16	57	5.75	6.5	5.67	5.25	5.25	5	5.25	5.5	4.75	5.6	5	3.25	5.75	5.67	4
2	cl	23	f	18	37	20	19	57	5.25	5.75	6.17	5.5	5.38	4.6	5.75	6.5	6.25	5.2	5.25	4.38	3	6.67	6.25
2	cl	23	f	14	39	20	25	59	5.25	5.5	6.5	7	5.25	5	5.75	6.17	5.25	6	5.5	5.13	4	5.33	5.5
2	cl	23	f	13	35	24	22	59	6	5.75	6.83	6.5	5.13	5.4	5	6	5.75	5.4	5.17	5.13	5.25	5.33	4.5
2	cl	22	f	36	46	24	10	70	5.75	5.5	6.17	5.5	5.63	4.6	5.75	6.83	6	5.4	5.33	4.88	3.75	6.67	6.25
2	cl	22	f	10	33	24	23	57	6	4.75	5.5	6.25	5	3.8	5.5	5.33	5.25	4.8	5.17	4.63	4.25	6	4
3	cl	22	f	10	20	8	10	28	6	5.5	5.17	5.25	4.75	6.2	2.5	3	3.75	2.4	2.67	3	2.25	4.67	4.25
3	cl	22	f	12	22	24	10	46	7	3.5	6.83	6.5	5.25	3.4	5	5	5.25	6.6	4.58	4.13	3.5	5.33	4.25
3	cl	22	f	17	27	4	10	31	6.5	5.75	5.83	5.75	5.88	5	5	5.17	6.25	5	4.92	5.38	6	4.67	4.25
3	cl	22	f	18	28	20	10	48	7	5.5	5.67	5	7	1.6	4	5	4	7	4.5	4	4.5	7	6.5
3	cl	24	f	19	30	24	11	54	6	2.25	4.33	5.75	3.75	1.2	2.75	4.17	2.5	3.2	3.92	4.5	5	3.67	4
3	cl	23	f	19	31	24	12	55	5.25	3.5	4.5	5.75	3.25	5.6	4.75	4	2.5	5.2	3.83	4.63	4.5	6.67	2.75
3	cl	23	f	22	32	20	10	52	5.25	6.5	5.67	6	4.88	5.6	4.5	5.17	5.75	5.4	6.08	5.75	6	5.33	5.75
3	cl	23	f	19	33	24	14	57	4.5	4.75	5.67	5.5	5.13	5.6	5.5	4.33	4.5	4.2	4.58	4	5.5	5.67	4.5
3	cl	23	f	22	34	20	12	54	5.75	6	5.33	6.25	5.13	5.2	4.75	6	5	6.6	5.17	4.63	6.25	6.67	5.5
3	cl	23	f	17	35	24	18	59	4.75	4.75	5	5.5	4.5	4.8	3.75	4.67	6	4.4	5.17	4.75	4.75	5	5.5
3	cl	23	f	17	35	20	18	55	4.5	5.75	4.83	5.25	4.5	4	3.5	5	3.75	5.2	4.17	4.25	4	6	4.75
3	cl	23	f	24	35	24	11	59	5	4.75	5.33	5.75	4.5	5.4	4.75	4.83	2.5	5.2	3.33	4.38	4.5	6.67	2
3	cl	22	f	25	36	20	11	56	4.5	5.75	5.17	6.25	4.13	6	4.5	5.17	5.75	5.4	5.25	5.38	6	5.33	5.75
3	cl	22	f	26	36	2	10	38	5.25	4.25	5.33	5.5	4.63	5.6	5.5	3.83	4.5	4.2	4.5	4.25	5.5	5.67	5.75
3	cl	22	f	28	37	24	9	61	5.75	5.5	5	6.25	4.63	5.4	4.75	5.67	5	6.6	5.5	4.5	6.25	6.67	5.75
3	cl	22	f	30	38	24	8	62	4.75	5	5.17	5.5	4.75	5.4	3.75	4.67	6	4.4	5.08	4.13	4.75	5	5.25
3	cl	22	f	32	40	34	8	74	5	6	5	5.75	4.75	4	3.5	4.67	3.75	5.2	3.75	4.38	4	6	4
3	cl	22	m	13	25	24	12	49	5	5.25	4.5	4.5	4	4.2	3.5	4.5	3.75	5.2	3.92	4.25	4	6	4
4	cl	22	m	16	25	24	9	49	6.25	1	4.83	6.5	1.75	1.8	1.25	6	4.5	4	4.17	3.75	4	5.67	3.75
4	cl	22	f	15	43	24	28	67	4.25	4.25	4	3.25	3.63	4	4.5	3.5	4.75	3	3.75	4.63	3.25	3	5
4	cl	22	m	20	35	24	15	59	3.75	4	4.17	3.75	3.63	4	3.75	3.5	3.5	3.4	4.5	4.5	4.25	3.67	3.5
4	cl	22	m	24	38	20	14	58	5.5	3.5	5.83	6.25	4.38	1.4	2.25	3.17	2	4.6	5	2.38	4	2.67	4.25
4	cl	22	f	31	42	24	11	66	6	5.5	6.5	6	4.25	3	2.5	2.17	1.5	2.6	2.58	3.5	5.25	1.33	3
4	cl	22	f	27	37	24	10	61	6.5	3.25	4.33	4.75	5.5	1	3.25	1	4	2.4	3.92	4.38	6.5	2.67	1.75
4	cl	22	f	34	37	24	3	61	5.75	5.75	5.33	5.5	5.13	6.2	4.75	3.83	4.25	3.4	4.08	4.75	3.25	2.33	4.25
4	cl	23	f	18	29	34	11	63	5	1.5	4.33	5	4.63	2.8	4	4.83	4	4.2	4.25	3.38	3.75	4.33	5.5
4	cl	23	f	18	23	34	5	57	5.25	2	4.83	5.75	4.25	2.4	4.25	4.33	4.25	4.2	3.33	3	3.5	5.33	4.75
4	cl	23	f	14	35	24	21	59	5.25	3.75	5.5	4.25	4	3.4	3.75	4.5	5	4.8	4.67	4	4	3.33	4.25
4	cl	23	f	24	35	20	11	55	4.25	4.5	4.83	5.25	4.38	5	4.5	4.5	4.5	4.6	4.08	4	4.25	4.67	4
4	cl	22	f	27	31	24	4	55	6	5.25	5.33	5.5	5.5	5.8	4.25	5.33	4.75	4.8	4.67	4.38	5	4.67	4.5
4	cl	24	m	6	21	24	15	45	6	3.25	6.67	5.25	5.88	2.6	4.25	4.67	4.75	5.2	4.5	5.5	5	6	5.25
4	cl	22	f	22	35	26	13	61	5.75	5.25	5.33	5.25	6.13	4	3.5	5	1.75	5	4.33	4	3.25	3.33	6.5
4	cl	22	f	21	34	28	13	62	6.25	5.5	5.83	6.5	6	4.2	5.25	3	5.5	4.2	5.08	3.63	4.5	5.33	4.5
4	cl	22	f	25	39	20	14	59	5.5	1.75	5	5.75	4.25	2.2	4.5	4.17	4.5	4.4	4.58	4.13	2.5	4.33	4
