# Supplementary material for: Effectiveness of blended learning in pharmacy education: An experimental study using clinical research modules
Source: PLoS One. 2021 Sep 1;16(9):e0256814. doi: 10.1371/journal.pone.0256814 (PMC8409684; doi:10.1371/journal.pone.0256814)
Supplement: S2 File — (XLSX) [file pone.0256814.s007.xlsx]

## Sheet: Sheet1
Learningstrategy	Design	Explanation	Clarity	consistency	Comprehensive coverage	Relvance
bl	good	good	good	fair	good	good
bl	exc	exc	exc	exc	exc	good
bl	good	good	good	good	good	fair
bl	fair	fair	good	fair	good	fair
bl	exc	exc	good	good	exc	good
bl	exc	fair	fair	exc	exc	exc
bl	fair	exc	exc	exc	exc	poor
bl	exc	exc	exc	good	good	exc
bl	good	good	good	fair	exc	good
bl	good	exc	exc	exc	exc	exc
bl	good	good	good	good	good	good
bl	exc	exc	exc	exc	exc	exc
bl	poor	fair	poor	fair	poor	poor
bl	exc	exc	exc	exc	exc	exc
bl	exc	exc	exc	exc	exc	exc
bl	good	exc	exc	exc	good	good
bl	fair	fair	fair	fair	fair	fair
bl	exc	exc	exc	exc	exc	exc
bl	good	good	good	good	exc	exc
bl	exc	exc	good	good	exc	exc
bl	good	good	exc	exc	good	good
bl	good	exc	poor	poor	fair	fair
bl	fair	exc	exc	exc	exc	exc
bl	exc	good	exc	good	exc	exc
bl	exc	exc	good	exc	exc	good
bl	fair	poor	poor	fair	fair	poor
bl	good	good	good	good	good	good
bl	exc	exc	good	good	good	exc
bl	fair	fair	fair	fair	fair	fair
bl	exc	good	poor	good	good	good
bl	fair	good	good	exc	good	fair
bl	fair	good	good	good	good
bl	fair	fair	fair	fair	fair	fair
bl	exc	exc	good	good	exc	exc
bl	exc	exc	exc	good	exc	exc
bl	exc	good	exc	exc	good	exc
bl	good	good	exc	good	good	good
bl	good	exc	exc	exc	exc	exc
bl	exc	exc	good	exc	good	fair
bl	good	good	good	good	good	good
bl	exc	good	exc	good	good	fair
bl	exc	exc	exc	exc	exc	exc
bl	exc	exc	exc	exc	exc	exc
bl	good	good	good	good	exc	good
bl	exc	exc	exc	exc	exc	exc
bl	exc	good	exc	good	exc	exc
bl	good	good	good	good	good	good
bl	good	good	good	good	good	good
bl	good	exc	good	good	exc	good
bl	fair	good	good	good	good	good
bl	fair	good	good	fair	good	good
bl	good	good	exc	good	exc	exc
bl	exc	exc	exc	good	good	exc
bl	good	good	good	good	good	good
bl	fair	fair	fair	fair	fair	fair
bl	fair	exc	fair	exc	good	poor
bl	good	good	good	good	good	good
bl	fair	exc	exc	exc	exc	poor
bl	exc	exc	exc	good	exc	good
bl	good	good	good	fair	fair	exc
bl	fair	exc	poor	fair	exc	poor
bl	good	poor	good	good	good	good
bl	good	exc	exc	good	good	good
bl	exc	exc	exc	exc	exc	exc
bl	good	exc	good	good	fair	good
bl	good	good	good	good	good	fair
web	good	good	good	good	good	good
web	fair	fair	poor	poor	fair	good
web	good	exc	fair	exc	fair	exc
web	fair	poor	fair	fair	poor	poor
web	exc	exc	exc	exc	exc
web	exc	exc	exc	exc	exc	exc
web	good	good	exc	exc	good	good
web	exc	exc	exc	exc	exc	good
web	poor	poor	poor	poor	poor	poor
web	good	good	good	good	good
web	poor	exc	poor	exc	exc	exc
web	good	exc	exc	good	fair	poor
web	fair	good	good	good	good	good
web	fair	good	fair	fair	exc	poor
web	exc	exc	good	good	good	good
web	fair	fair	fair	fair	fair	fair
web	good	good	good	good	good	good
web	fair	poor	good	fair	fair	fair
web	good	exc	exc	exc	good	exc
web	good	good	good	good	good
web	good	good	good	good	good	good
web	good	exc	good	good	exc	good
web	exc	fair	fair	fair	fair	fair
web	exc	exc	exc	good	exc	exc
web	good	exc	exc	good	good	good
web	good	good	exc	exc	good	good
web	exc	exc	good	good	exc	good
web	fair	good	exc	exc	exc	good
web	exc	good	fair	poor	exc	good
web	exc	exc	exc	good	good	good
web	exc	exc	exc	exc	exc	good
web	poor	poor	good	poor	good	poor
web	good	exc	exc	exc	good	good
web	exc	exc	good	good	good
web	fair	poor	fair	good	fair	fair
web	fair	exc	exc	exc	poor	poor
web	good	good	exc	exc	good	good
web	exc	exc	exc	exc	exc	exc
web	good	exc	exc	exc	good	exc
web	good	exc	exc	exc	exc	exc
web	exc	exc	exc	exc	exc	exc
web	exc	exc	good	exc	exc	exc
web	good	good	good	good	good	good
web	fair	exc	exc	fair	poor	fair
web	good	exc	good	good	good	good
web	fair	fair	fair	fair	fair	fair
web	fair	poor	poor	fair	poor	fair
